# Supplementary material for: Deletion of Asrgl1 Leads to Photoreceptor Degeneration in Mice
Source: Front Cell Dev Biol. 2022 Jan 18;9:783547. doi: 10.3389/fcell.2021.783547 (PMC8805730; doi:10.3389/fcell.2021.783547)
Supplement: Supplementary file 1 [file Table2.xlsx]

## Sheet: Sheet1
Table S2 Differential expression genes between Asrgl1 KO and control retinas
Expr Log Ratio	Expr p-value	ID	Flags	Symbol	Entrez Gene Name	Location	Type(s)	Drug(s)
-1.227	0.0224	ENSMUSG00000109644		0610005C13Rik	RIKEN cDNA 0610005C13 gene	Other	other
-1.843	0.0473	ENSMUSG00000085102		1700010K24Rik		Other	other
-2.117	0.0188	ENSMUSG00000099923		1700105P06Rik	RIKEN cDNA 1700105P06 gene	Other	other
-4.632	0.0162	ENSMUSG00000085197		1700125H03Rik	RIKEN cDNA 1700125H03 gene	Other	other
1.39	0.047	ENSMUSG00000107015		2900076G11Rik		Other	other
-1.393	0.0391	ENSMUSG00000025961		4933402D24Rik	RIKEN cDNA 4933402D24 gene	Other	other
2.003	0.0448	ENSMUSG00000108322		5430431A17Rik	RIKEN cDNA 5430431A17 gene	Other	other
-0.678	0.0328	ENSMUSG00000079499		6530402F18Rik	RIKEN cDNA 6530402F18 gene	Other	other
0.682	0.0422	ENSMUSG00000097403		9230116N13Rik	RIKEN cDNA 9230116N13 gene	Other	other
-1.47	0.0301	ENSMUSG00000097098		9330111N05Rik	RIKEN cDNA 9330111N05 gene	Other	other
0.972	0.0498	ENSMUSG00000086693		A730081D07Rik	RIKEN cDNA A730081D07 gene	Other	other
2.001	0.0199	ENSMUSG00000054181		A930012O16Rik		Other	other
-1.521	0.048	ENSMUSG00000116249		AC117831.2		Other	other
3.697	0.0397	ENSMUSG00000117028		AC126937.1		Other	other
-1.62	0.022	ENSMUSG00000114535		AC134869.1		Other	other
-1.826	0.0275	ENSMUSG00000115451		AC154276.2		Other	other
1.41	0.0402	ENSMUSG00000010651		Acaa1b	acetyl-Coenzyme A acyltransferase 1B	Cytoplasm	enzyme
0.409	0.0217	ENSMUSG00000023832		ACAT2	acetyl-CoA acetyltransferase 2	Cytoplasm	enzyme
2.397	0.00708	ENSMUSG00000019102		ALDH3A1	aldehyde dehydrogenase 3 family member A1	Cytoplasm	enzyme
-4.796	0.0251	ENSMUSG00000083079		Amy2b	amylase 2b	Other	enzyme
2.962	0.0257	ENSMUSG00000081792		Anp32b-ps1	Bacidic (leucine-rich) nuclear phosphoprotein 32 family, member B, pseudogene 1	Other	other
4.023	0.0382	ENSMUSG00000028435		AQP3	aquaporin 3 (Gill blood group)	Plasma Membrane	transporter
2.016	0.000183	ENSMUSG00000033508		ASPRV1	aspartic peptidase retroviral like 1	Other	peptidase
-1.02	0.00635	ENSMUSG00000024654		ASRGL1	asparaginase and isoaspartyl peptidase 1	Cytoplasm	enzyme
0.624	0.0475	ENSMUSG00000097785		B230217O12Rik	RIKEN cDNA B230217O12 gene	Other	other
-1.323	0.0386	ENSMUSG00000021763		BC067074	cDNA sequence BC067074	Other	other
-0.526	0.0489	ENSMUSG00000036959		BCORL1	BCL6 corepressor like 1	Nucleus	transcription regulator
-0.521	0.04	ENSMUSG00000032589		BSN	bassoon presynaptic cytomatrix protein	Plasma Membrane	other
4.724	2.39e-05	ENSMUSG00000063130		CALML3	calmodulin like 3	Cytoplasm	other
2.924	0.000712	ENSMUSG00000025150		Cbr2	carbonyl reductase 2	Cytoplasm	enzyme
-3.93	0.0136	ENSMUSG00000090777		CCDC188	coiled-coil domain containing 188	Other	other
5.073	0.022	ENSMUSG00000074196		Clca4c-ps	chloride channel accessory 4C, pseudogene	Other	other
5.819	0.0014	ENSMUSG00000047501		CLDN4	claudin 4	Plasma Membrane	transmembrane receptor
-1.882	0.029	ENSMUSG00000026043		COL3A1	collagen type III alpha 1 chain	Extracellular Space	other	collagenase clostridium histolyticum
5.091	0.0101	ENSMUSG00000033501		CRYGS	crystallin gamma S	Other	other
4.018	0.0426	ENSMUSG00000052974		CYP2F1	cytochrome P450 family 2 subfamily F member 1	Cytoplasm	enzyme
1.074	0.00419	ENSMUSG00000043424		EIF3J	eukaryotic translation initiation factor 3 subunit J	Cytoplasm	translation regulator
2.884	0.00608	ENSMUSG00000003051		ELF3	E74 like ETS transcription factor 3	Nucleus	transcription regulator
3.574	1.54e-05	ENSMUSG00000030208		EMP1	epithelial membrane protein 1	Plasma Membrane	other
-1.028	0.03	ENSMUSG00000026579		F5	coagulation factor V	Extracellular Space	other	drotrecogin alfa
0.388	0.0365	ENSMUSG00000037808		FAM76B	family with sequence similarity 76 member B	Nucleus	other
2.624	0.0188	ENSMUSG00000097336		Fendrr	Foxf1 adjacent non-coding developmental regulatory RNA	Other	other
0.499	0.0433	ENSMUSG00000020635		FKBP1B	FKBP prolyl isomerase 1B	Cytoplasm	enzyme
-1.613	0.0395	ENSMUSG00000039774		GALNT12	polypeptide N-acetylgalactosaminyltransferase 12	Cytoplasm	enzyme
2.059	0.000406	ENSMUSG00000057666		GAPDH	glyceraldehyde-3-phosphate dehydrogenase	Cytoplasm	enzyme
-1.867	0.0427	ENSMUSG00000105912		Gm10440	predicted gene 10440	Other	other
1.871	0.02	ENSMUSG00000081265		Gm11282	Tu translation elongation factor, mitochondrial pseudogene	Other	other
4.142	0.0384	ENSMUSG00000083014		Gm11764	TM2 domain containing 1 pseudogene	Other	other
-3.135	0.0395	ENSMUSG00000086560		Gm13372		Other	other
4.166	0.0388	ENSMUSG00000087618		Gm14114	predicted gene 14114	Other	other
2.727	0.0229	ENSMUSG00000081418		Gm14830		Other	other
-1.27	0.0461	ENSMUSG00000086873		Gm15672		Other	other
-4.164	0.043	ENSMUSG00000081849		Gm15847	zygote arrest 1 pseudogene	Other	other
1.128	0.0437	ENSMUSG00000085881		Gm15912	Predicted gene Gm15912	Other	other
3.753	0.0393	ENSMUSG00000088217		Gm22079	Predicted gene, 22079	Other	other
-1.194	0.045	ENSMUSG00000103138		Gm2238		Other	other
-1.334	0.033	ENSMUSG00000061724		Gm2423	predicted gene 2423	Other	other
3.535	0.0472	ENSMUSG00000087748		Gm25154		Other	other
4.232	0.0395	ENSMUSG00000097025		Gm26558		Other	other
3.734	0.0294	ENSMUSG00000097009		Gm26861	predicted gene, 26861	Other	other
-2.598	0.0237	ENSMUSG00000116560		Gm2792/Gm2808	tubby like protein 4 pseudogene	Other	other
-1.13	0.0496	ENSMUSG00000097794		Gm2990		Other	other
-4.042	0.0317	ENSMUSG00000105698		Gm31881	predicted gene, 31881	Other	other
-1.366	0.0403	ENSMUSG00000109178		Gm3257	predicted gene 3257	Other	other
-3.09	0.00223	ENSMUSG00000103887		Gm37008		Other	other
-2.617	0.0446	ENSMUSG00000103443		Gm37132		Other	other
-0.859	0.0256	ENSMUSG00000102336		Gm37233		Other	other
-3.794	0.0438	ENSMUSG00000102801		Gm37478		Other	other
-4.717	0.00529	ENSMUSG00000104866		Gm42948		Other	other
-2.217	0.0421	ENSMUSG00000106904		Gm43029		Other	other
-2.049	0.0456	ENSMUSG00000117145		Gm4356	guanine nucleotide binding protein (G protein), gamma 5 pseudogene	Other	other
-3.087	0.0281	ENSMUSG00000107884		Gm44144		Other	other
3.268	0.0422	ENSMUSG00000109555		Gm44891		Other	other
0.963	0.0497	ENSMUSG00000108446		Gm44997		Other	other
-3.8	0.0475	ENSMUSG00000109090		Gm45088		Other	other
0.855	0.0438	ENSMUSG00000109209		Gm45104		Other	other
3.246	0.0348	ENSMUSG00000110243		Gm45631		Other	other
1.829	0.0149	ENSMUSG00000044268		Gm4895	predicted gene 4895	Other	other
3.919	0.0158	ENSMUSG00000061969		Gm5581		Other	other
-1.328	0.0254	ENSMUSG00000050900		Gm7327	eukaryotic translation initiation factor 4E pseudogene	Other	other
-2.7	0.041	ENSMUSG00000099927		Gm8226	ribosomal protein L7A pseudogene	Other	other
2.021	0.0334	ENSMUSG00000091655		Gm8741	Nhp2 non-histone chromosome protein 2-like 1 pseudogene	Other	other
-4.662	0.0235	ENSMUSG00000098199		Gm9358	glyceraldehyde-3-phosphate dehydrogenase pseudogene	Other	other
3.197	0.0476	ENSMUSG00000090588		Gm9573	predicted gene 9573	Plasma Membrane	other
-1.291	0.0319	ENSMUSG00000029816		GPNMB	glycoprotein nmb	Plasma Membrane	enzyme	glembatumumab, glembatumumab vedotin
1.372	0.00252	ENSMUSG00000025068		GSTO1	glutathione S-transferase omega 1	Cytoplasm	enzyme
-1.55	0.0403	ENSMUSG00000041624		GUCY1A2	guanylate cyclase 1 soluble subunit alpha 2	Cytoplasm	enzyme	nitroprusside, isosorbide-5-mononitrate, isosorbide dinitrate
2.896	0.0326	ENSMUSG00000027398		IL1B	interleukin 1 beta	Extracellular Space	cytokine	canakinumab/methotrexate, gevokizumab, canakinumab/INS, gallium nitrate, canakinumab, canakinumab/colchicine
-0.713	0.0421	ENSMUSG00000025780		ITIH5	inter-alpha-trypsin inhibitor heavy chain 5	Plasma Membrane	other
-3.23	0.0226	ENSMUSG00000045053		KCNG3	potassium voltage-gated channel modifier subfamily G member 3	Cytoplasm	ion channel
-4.976	0.0227	ENSMUSG00000063903		KLK3	kallikrein related peptidase 3	Extracellular Space	peptidase
6.98	3.26e-06	ENSMUSG00000044041		KRT13	keratin 13	Cytoplasm	other
5.34	0.0166	ENSMUSG00000045545		KRT14	keratin 14	Cytoplasm	other
5.588	1.77e-05	ENSMUSG00000054146		KRT15	keratin 15	Cytoplasm	other
2.328	0.0248	ENSMUSG00000020911		KRT19	keratin 19	Cytoplasm	other
6.733	7.67e-08	ENSMUSG00000061527		KRT5	keratin 5	Cytoplasm	other
3.884	0.00195	ENSMUSG00000023041	D	KRT6B	keratin 6B	Cytoplasm	other
6.181	0.0197	ENSMUSG00000058354	D	KRT6B	keratin 6B	Cytoplasm	other
3.641	0.000874	ENSMUSG00000023039		KRT7	keratin 7	Cytoplasm	other
4.059	0.0166	ENSMUSG00000037185		KRT80	keratin 80	Cytoplasm	other
0.579	0.0393	ENSMUSG00000024766		Lipo2 (includes others)	lipase, member O3	Other	other
-0.837	0.0412	ENSMUSG00000028176		LRRC7	leucine rich repeat containing 7	Plasma Membrane	other
3.718	0.0451	ENSMUSG00000057454		LYPD3	LY6/PLAUR domain containing 3	Plasma Membrane	other	lupartumab amadotin
4.643	0.0412	ENSMUSG00000034159		MAB21L4	mab-21 like 4	Other	other
-0.553	0.0405	ENSMUSG00000020623		MAP2K6	mitogen-activated protein kinase kinase 6	Cytoplasm	kinase
-1.859	0.0106	ENSMUSG00000095134		Mid1-ps1	midline 1, pseudogene 1	Other	other
1.247	0.0299	ENSMUSG00000065947		MT-ND4L	NADH dehydrogenase, subunit 4L (complex I)	Cytoplasm	enzyme
1.333	0.0433	ENSMUSG00000042784		Muc1	mucin 1, transmembrane	Plasma Membrane	transmembrane receptor
7.444	0.00867	ENSMUSG00000079620		Muc4	mucin 4	Plasma Membrane	other
5.266	0.0191	ENSMUSG00000037974		MUC5AC	mucin 5AC, oligomeric mucus/gel-forming	Cytoplasm	peptidase	ensituximab
4.351	0.0311	ENSMUSG00000066896		Olfr18	olfactory receptor 18	Plasma Membrane	G-protein coupled receptor
3.627	0.0475	ENSMUSG00000087115		Pcsk2os2	proprotein convertase subtilisin/kexin type 2, opposite strand 2	Other	other
-0.476	0.0383	ENSMUSG00000074305		PEAK1	pseudopodium enriched atypical kinase 1	Plasma Membrane	kinase
1.444	0.000926	ENSMUSG00000030413		PGLYRP1	peptidoglycan recognition protein 1	Plasma Membrane	transmembrane receptor
2.264	0.00848	ENSMUSG00000035818		PLEKHS1	pleckstrin homology domain containing S1	Other	other
3.366	5.05e-06	ENSMUSG00000032068		PLET1	placenta expressed transcript 1	Plasma Membrane	other
-3.1	0.0377	ENSMUSG00000011305		PLIN5	perilipin 5	Plasma Membrane	other
-1.151	0.0485	ENSMUSG00000022803		POPDC2	popeye domain containing 2	Plasma Membrane	other
3.522	0.0254	ENSMUSG00000045027		PRSS22	serine protease 22	Extracellular Space	peptidase
4.275	0.00394	ENSMUSG00000050762		PRSS27	serine protease 27	Extracellular Space	peptidase
2.294	0.0123	ENSMUSG00000022598		PSCA	prostate stem cell antigen	Plasma Membrane	other	AGS-1C4D4
1.408	0.00982	ENSMUSG00000112008		RP23-246K11.3		Other	other
-1.456	0.0291	ENSMUSG00000111971		RP23-456K21.1		Other	other
3.995	0.047	ENSMUSG00000112824		RP24-324P5.6		Other	other
0.553	0.0381	ENSMUSG00000037266		RSRP1	arginine and serine rich protein 1	Other	other
4.78	0.00247	ENSMUSG00000042306		S100A14	S100 calcium binding protein A14	Cytoplasm	other
1.252	0.0385	ENSMUSG00000035506		SLC12A8	solute carrier family 12 member 8	Other	transporter
3.852	0.013	ENSMUSG00000031089		SLC6A14	solute carrier family 6 member 14	Plasma Membrane	transporter
4.852	0.008	ENSMUSG00000065219		SNORD32A	small nucleolar RNA, C/D box 32A	Other	other
0.346	0.0302	ENSMUSG00000021134		Srsf5	serine and arginine-rich splicing factor 5	Nucleus	other
6.274	0.000114	ENSMUSG00000071561		Stfa1 (includes others)	stefin A1	Cytoplasm	other
1.312	0.0141	ENSMUSG00000031112		STK26	serine/threonine kinase 26	Nucleus	kinase
-4.36	0.0399	ENSMUSG00000084174		SYCN	syncollin	Extracellular Space	other
1.084	0.0228	ENSMUSG00000060445		SYCP2	synaptonemal complex protein 2	Nucleus	other
5.827	0.000872	ENSMUSG00000051397		TACSTD2	tumor associated calcium signal transducer 2	Plasma Membrane	other	PF-06664178, sacituzumab govitecan, SKB264
1.447	0.0452	ENSMUSG00000028845		TEKT2	tektin 2	Cytoplasm	other
-3.896	0.0364	ENSMUSG00000032900		TEX43	testis expressed 43	Other	other
-0.757	0.0149	ENSMUSG00000047123		TICAM1	toll like receptor adaptor molecule 1	Nucleus	other
4.033	0.0323	ENSMUSG00000079451		Tmprss11g	transmembrane protease, serine 11g	Plasma Membrane	peptidase
3.145	0.0497	ENSMUSG00000031250		TNMD	tenomodulin	Plasma Membrane	other
-0.447	0.0418	ENSMUSG00000027748		TRPC4	transient receptor potential cation channel subfamily C member 4	Plasma Membrane	ion channel
3.585	0.0407	ENSMUSG00000072934		TRPC5OS	TRPC5 opposite strand	Other	other
4.495	0.0213	ENSMUSG00000058147		Xlr3c (includes others)	X-linked lymphocyte-regulated 3C	Other	other
-0.601	0.0412	ENSMUSG00000022708		ZBTB20	zinc finger and BTB domain containing 20	Nucleus	transcription regulator
-4.175	0.0362	ENSMUSG00000049350		ZG16	zymogen granule protein 16	Extracellular Space	other
2.103	0.0337	ENSMUSG00000039238		ZNF750	zinc finger protein 750	Nucleus	transcription regulator
-1.596	0.0126	ENSMUSG00000071860
2.475	0.0236	ENSMUSG00000097138
1.77	0.0262	ENSMUSG00000096944
