# Supplementary material for: Deletion of Asrgl1 Leads to Photoreceptor Degeneration in Mice
Source: Front Cell Dev Biol. 2022 Jan 18;9:783547. doi: 10.3389/fcell.2021.783547 (PMC8805730; doi:10.3389/fcell.2021.783547)
Supplement: Supplementary file 5 [file Table1.XLSX]

## Sheet: Sheet1
Gene name	Primer
Asrgl1-mRNA-seq F	CGAGGGCTACAAAATCCTCA
Asrgl1-mRNA-seq R	CGGCCAACCATTTTATTGAC
Asrgl1 genotyping F1	TTGTCTTCATACTTTGTTCTCTTTG
Asrgl1 genotyping R1	TGCCATTGTGAGCTCCTGTA
Asrgl1 genotyping R2	ACCCATAACCTAGTCCAAGAAGAAG
IL1β F	GACCTTCCAGGATGAGGACA
IL1β R	AGCTCATATGGGTCCGACAG
KRT5 F	AAGGTCCTGGACACCAAGTG
KRT5 R	TCCAGCTGTCTACGGAGGTT
KRT7 F	GCAGGATGTGGTGGAAGATT
KRT7 R	CGTGAAGGGTCTTGAGGAAG
KRT13 F	AGTAGGCCAGGTCAATGTGG
KRT13 R	TTGGTCTGGAACCATTCCTC
KRT14 F	TGCTGGATGTGAAGACAAGG
KRT14 R	GGATGACTGAGAGCCAGAGG
KRT15 F	CATGAGTTGTGGCTTTGGTG
KRT15 R	TCACCTCCAGCTCAGTGTTG
KRT19 F	GGTCAGTGTGGAGGTGGATT
KRT19 R	CTCAATCCGAGCAAGGTAGG
KRT80 F	CCCAAGTGAAGGACGTGTCT
KRT80 R	CTGGCTCCGTGAATATGCTT
KRT6b F	CAGGCTGCTGAAGGAGTACC
KRT6b R	TCAACCTGCACTCCTCTCCT
FOS F	CTGTCCGGTTCCTTCTATGC
FOS R	TAAGTAGTGCAGCCCGGAGT
NFE2L2 F	AGGACATGGAGCAAGTTTGG
NFE2L2 R	TCTGTCAGTGTGGCTTCTGG
FOXP3 F	CTTCATGCATCAGCTCTCCA
FOXP3 R	CTGGACACCCATTCCAGACT
IL4 F	TCAACCCCCAGCTAGTTGTC
IL4 R	TCTGTGGTGTTCTTCGTTGC
